# Supplementary material for: Non-invasive ultrasonic neuromodulation of the human nucleus accumbens impacts reward sensitivity
Source: Nat Commun. 2025 Nov 27;16:10192. doi: 10.1038/s41467-025-65080-9 (PMC12660320; doi:10.1038/s41467-025-65080-9)
Supplement: Supplementary file 4 — Source Data [file 41467_2025_65080_MOESM4_ESM.xlsx]

## Sheet: Figure 1
Figure 1 f.
Mechanical Index		Isppa at target (W/cm2)
Nacc	dACC	Nacc	dACC
0.63	0.9	3.43	11.6
0.9	0.9	6.06	9.01
0.94	0.73	2.98	5.6
0.93	0.86	6.99	8
0.88	0.92	10.56	9.01
0.87	0.81	7.61	5.07
0.87	0.8	8.71	4.56
0.86	0.86	10.18	12
0.89	0.66	7.04	6.16
0.92	0.72	1.23	4.56
0.9	0.78	10	5.88
0.74	0.75	5.31	5.6
0.94	0.87	9.42	9.36
0.75	0.92	4.2	9.01
0.84	0.9	2.79	6.16
0.9	0.88	9.89	8.67
0.84	0.78	8.29	6.16
0.83	0.86	6.81	5.33
0.8	0.63	2.04	4.08
0.89	0.9	10.64	7.36
0.91	0.69	4.52	5.07
0.94	0.87	13.41	7.68
0.8	0.8	9.18	9.72
0.91	0.93	3.46	10.45
0.86	0.76	5.53	4.81
0.95	0.73	9.19	7.68

## Sheet: Figure 2
Figure 2a				Figure 2b
reward effect on stay				Nacc and Sham
dACC	Nacc	Sham		-2.6915	3.09473	NaN	1.68498	-1.83298	0.235404	0.29211	1.99397	2.90305	2.01999	-0.197409	-0.603786	2.86047	0.282967	2.23815	-2.06886	0.612928	-0.0980964	-2.33023	0.900474	0.864978	0.626681	NaN	0.418294	1.37074	1.83043
1.129	3.6501	3.0691		-1.30874	2.06519	NaN	2.87171	0.623524	-2.2073	-1.20176	1.57599	4.03913	-0.766306	0.433319	-0.262106	-0.725362	1.07269	0.34879	2.33244	0.917629	-0.541019	0.604535	-0.868807	0.603578	1.83714	NaN	-1.11778	3.00718	3.04252
1.7587	2.8033	0.55678		1.19782	2.56671	NaN	-2.08959	2.33608	0.949408	-0.593252	1.6859	1.61209	-0.92705	2.21515	2.17462	1.52546	1.01247	-1.83135	0.645046	4.05255	1.63547	1.68175	-0.638097	1.88364	-1.64173	NaN	-0.728879	3.94575	3.4247
1.7896	1.7875	1.1668		5.12629	1.25951	NaN	2.28934	0.0684871	1.93233	-1.22413	1.17268	1.39368	-0.427655	-0.377673	-0.332054	-1.83049	-2.55833	0.952481	0.694384	-1.12235	0.270527	2.00808	1.65931	-0.520225	-1.42083	NaN	0.803306	2.75644	1.02418
0.75903	1.0508	-0.13835
2.2101	2.2741	1.9754		Figure 2b
0.59504	0.67177	0.44431		Dacc and sham
1.2951	1.7108	2.3926		-0.754169	-1.69894	NaN	-1.29251	0.874797	-0.962271	0.879898	-0.849878	-1.23187	-1.73828	-0.897171	0.647523	-2.71514	-0.803813	-2.13621	1.08142	0.370864	-0.600077	0.97674	0.327486	-0.511705	-0.521361	NaN	1.60135	-0.801876	-1.48228
0.7486	2.3459	0.73877		-0.0296747	-1.78928	NaN	-1.58075	-1.89302	0.888037	-0.17782	-1.65078	-2.41902	-0.0473182	0.223911	-0.563443	1.85191	-1.23694	-0.201305	-2.00968	-0.21028	0.315302	-0.213847	-1.21879	-0.250995	-1.13924	NaN	-0.156742	-2.97116	-2.70513
2.6266	2.4385	-0.048511		0.584553	-1.55888	NaN	1.15114	-2.17024	-0.761079	0.263694	-3.23713	-0.976646	0.217286	-1.56947	-0.750202	-1.53322	-0.958664	0.229141	0.058087	-1.62	-0.570491	-1.02602	0.107765	-1.11739	1.15547	NaN	-0.569382	-2.16089	-2.08934
1.9104	2.2345	2.2598		-4.87153	-0.460493	NaN	-1.16596	1.06715	-0.9298	0.545326	-0.825628	-0.78521	0.543504	0.332134	-0.348963	0.582946	2.18118	0.0829127	-0.717794	0.468973	-0.230809	-0.664977	-0.465003	0.321747	0.940083	NaN	0.588859	-2.3694	-0.648973
2.171	3.0042	2.4859
2.2429	1.568	1.3238		Figure 2c
1.61	1.9572	1.4996		dACC	mean
0.81516	1.3928	1.4404		0.502404	0.518029	0.538462	0.557692	0.566106	0.557692	0.563702	0.579327	0.575721	0.585337	0.600962	0.616587	0.622596	0.609375	0.621394	0.621394	0.606971	0.603365	0.612981	0.572276	0.540518	0.526442	0.463835	0.485897
1.8739	2.2738	1.8468		ste
0.64403	0.80403	0.40328		0.0227947	0.0254864	0.0256706	0.0272261	0.0261931	0.0307993	0.0300481	0.0293781	0.0273077	0.0291381	0.0296366	0.0277652	0.0243869	0.027312	0.0269284	0.0281825	0.0300827	0.0302121	0.0297262	0.0298974	0.0313443	0.027318	0.0303397	0.0346677
4.0461	3.0671	1.9519
0.63545	0.51219	0.19547		Nacc	mean
-0.069816	0.32638	-0.16466		0.484375	0.507212	0.50601	0.55649	0.579327	0.606971	0.617788	0.616587	0.635817	0.604567	0.638221	0.639423	0.623798	0.643029	0.65024	0.651442	0.652644	0.655048	0.664663	0.604888	0.579621	0.573718	0.514236	0.495513
1.5254	2.8533	2.5901		ste
0.55767	0.35028	-0.35771		0.0267562	0.025612	0.0267433	0.0250012	0.0253717	0.0301824	0.0311685	0.0276568	0.0272399	0.0302703	0.0281743	0.0281773	0.0296454	0.0298319	0.0302245	0.0282019	0.0278608	0.0296454	0.0274386	0.0210165	0.0232061	0.0251061	0.0264098	0.0272429
0.8315	0.97687	1.1265
2.2464	1.5729	2.6967		Sham	mean
1.8405	2.6088	2.7651		0.457933	0.478365	0.487981	0.508413	0.521635	0.542067	0.56851	0.56851	0.59976	0.590144	0.603365	0.582933	0.578125	0.570913	0.576923	0.59976	0.59375	0.596154	0.603365	0.590946	0.583547	0.518429	0.463595	0.483333
1.1462	3.4258	0.65577		ste
0.70587	4.1728	1.8424		0.0189843	0.0193625	0.0187562	0.0227046	0.0288902	0.0298203	0.0274091	0.0254774	0.0274091	0.0320722	0.0277766	0.0288992	0.0275856	0.0260338	0.0242824	0.0215127	0.0223338	0.0266252	0.024439	0.0208493	0.0252446	0.0285904	0.0266625	0.031941
Figure 2d
dACC
0.668269	0.668269	0.682692	0.711538	0.725962	0.721154	0.716346	0.716346	0.697115	0.6875	0.692308	0.692308	0.711538	0.701923	0.701923	0.706731	0.6875	0.697115	0.6875	0.671474	0.605128	0.519231	0.453846	0.436538
0.0397965	0.0391879	0.0348284	0.0358745	0.0346821	0.037537	0.0357325	0.0376967	0.0361441	0.0368534	0.0348284	0.028782	0.0351981	0.0360801	0.0373889	0.0353161	0.0393761	0.0368032	0.0348417	0.0314098	0.0341943	0.0351455	0.0393734	0.0445108
Nacc
0.557692	0.605769	0.591346	0.658654	0.706731	0.711538	0.745192	0.754808	0.769231	0.764423	0.774038	0.783654	0.778846	0.788462	0.802885	0.798077	0.769231	0.754808	0.735577	0.642308	0.576603	0.548077	0.484936	0.453846
0.0368409	0.0408399	0.042493	0.0357325	0.0339275	0.0351981	0.0382808	0.0407152	0.0396452	0.0348947	0.0360417	0.036399	0.0394113	0.0402929	0.0399357	0.0410657	0.0425691	0.0435673	0.0423623	0.0414814	0.0357461	0.0354076	0.0375364	0.0430594
Sham
0.548077	0.591346	0.596154	0.610577	0.634615	0.668269	0.682692	0.6875	0.673077	0.682692	0.697115	0.668269	0.677885	0.653846	0.653846	0.682692	0.663462	0.692308	0.716346	0.696795	0.626282	0.572115	0.508974	0.475
0.0354076	0.0290537	0.0296678	0.0348947	0.0403846	0.0373022	0.0355119	0.0312019	0.0333087	0.0348284	0.0354728	0.044905	0.0374507	0.0348815	0.038172	0.0381235	0.0378314	0.0417356	0.0436098	0.0415539	0.033191	0.0340906	0.0354667	0.0414249
Fig2e
Learning rate (rew)				Learning rate (no rew)				low proba options
dacc	Nacc	Sham		dacc	Nacc	Sham		dacc	Nacc	Sham
0.45742	0.62665	0.4585		0.46692	0.36329	0.40678		-2.0472	1.5314	0.91958
0.37297	0.55654	0.50264		0.41916	0.42051	0.33828		0.63525	0.53106	0.9252
0.58014	0.61509	0.061464		0.52709	0.1903	0.58242		-0.37422	1.0705	-0.27376
0.38079	0.50483	0.34198		0.12264	0.18335	0.47362		0.43697	1.0218	-0.27684
0.48553	0.96356	0.32423		0.3415	0.7453	0.045607		0.3763	0.69984	1.0253
0.33435	0.16016	0.10857		0.28588	0.18556	0.55141		-1.0495	-0.79625	-0.31588
0.71233	0.33507	0.59262		0.39623	0.70661	0.73593		1.7754	-0.59513	1.5113
0.46514	0.71792	0.40869		0.30745	0.72322	0.15314		-0.3768	-0.46246	-1.0004
0.6272	0.65101	0.10294		0.6665	0.80973	0.44953		3.3194	1.8763	-1.8279
0.33097	0.39096	0.55049		0.22225	0.42701	0.37642		-0.6523	0.78505	0.4059
0.42094	0.71756	0.48664		0.21674	0.48635	0.40312		1.0556	2.0339	1.3849
0.22611	0.40329	0.090379		0.28937	0.33302	0.33327		0.62191	-0.91268	-1.5448
0.27492	0.59812	0.43238		0.27154	0.38061	0.48318		-0.85211	-0.54733	-0.23088
0.54231	0.39002	0.28362		0.78123	0.14641	0.5579		0.77665	0.71464	1.8167
0.47916	0.48437	0.32413		0.60649	0.22632	0.48627		-0.094639	1.8195	0.39596
0.37409	0.71668	0.41457		0.34198	0.7184	0.20669		-0.89073	-0.12312	-0.40637
0.22405	0.75011	0.31769		0.4483	0.93656	0.5115		1.4386	3.0105	-0.96065
0.29599	0.27674	0.32484		0.48709	0.10821	0.3794		0.48449	-0.6926	-0.66609
0.25142	0.15017	0.64281		0.42593	0.54432	0.059282		0.44554	1.5282	0.34292
0.027311	0.47795	0.3569		0.14651	0.30774	0.51853		0.62052	2.5206	1.4947
0.075362	0.62228	0.32934		0.59528	0.11838	0.40096		-1.069	0.69195	-1.1057
0.86583	0.51855	0.57446		0.95591	0.96912	0.17446		-0.19175	-0.75597	0.82234
0.41743	0.43627	0.34009		0.36377	0.43161	0.30875		0.54632	-0.18851	0.45143
0.32417	0.2969	0.54044		0.592	0.42506	0.61367		0.32946	0.53169	0.43353
0.38152	0.41681	0.26508		0.33657	0.087042	0.42143		1.7962	1.5363	0.56159
0.51165	0.75	0.067069		0.32222	0.55888	0.42988		0.14417	2.5482	0.49258

## Sheet: Figure 3
Fig3a				Fig 3b
BOLD reward exp.				BOLD reward delivery
dacc	Nacc	Sham		dacc	Nacc	Sham
-0.072508	0.37985	0.10441		0.17619	0.48495	0.79104
-0.37371	0.20603	-0.41555		0.30447	0.59765	-0.5747
-0.2613	-0.13438	1.0951		0.22793	0.166	1.0064
0.12295	0.96793	0.46179		0.66095	1.3654	0.58984
-0.35231	0.29619	-0.55739		0.25061	-0.060184	-0.05238
0.35359	0.66628	-0.19715		0.29929	-1.3282	-0.75843
0.02209	0.46845	0.21593		0.47129	-1.2737	-0.28303
0.63453	0.031716	-0.36001		1.1982	-0.1804	-0.16851
-0.45149	-0.58659	-0.70999		2.5053	0.40007	1.5278
-0.018858	1.0632	0.16913		0.45186	0.65223	1.1212
-0.79218	0.61808	0.54088		0.67309	-0.11177	-0.97856
0.18445	0.57949	0.18315		-0.15988	-0.49393	0.20753
-0.52822	0.69582	-0.61694		0.062673	-0.69704	-0.070125
-0.43605	-0.23493	-0.23956		-0.84394	-0.062574	-0.23024
0.043785	0.43153	-0.027301		0.31654	0.84599	-0.61244
-0.76329	1.1464	0.050572		0.24129	-0.48275	0.038432
-0.23987	0.7869	0.3715		0.064807	0.21362	0.29099
-0.31569	-0.64418	0.75117		-0.23331	0.23228	-0.044493
0.28773	0.43568	0.67195		-0.0026006	0.81689	0.69374
-0.10296	0.93834	0.29287		0.51644	0.80285	0.10232
0.027215	0.35123	-0.43677		-0.10493	0.8689	0.34687
0.28468	0.17479	-0.48506		-0.29096	-0.87894	-0.13656
0.035791	-0.0618	0.26121		0.54857	-0.017113	0.49869
0.57558	0.44669	0.093653		0.85714	-0.24574	-0.22062
0.026421	-0.17982	-0.36041		0.34097	0.19498	-0.12981
-0.88192	0.19017	0.54035		-0.039156	-0.84496	-0.3218

## Sheet: Figure 4
Fig4a			DBS ON		DBS OFF
DBS ON	DBS OFF		Mean	STE	Mean	STE
1.8424	0.7173		0.5521	0.0188	0.474	0.0677
2.9793	2.4244		0.6094	0.0312	0.526	0.058
3.425	0.5255		0.6562	0.0393	0.5677	0.0767
-0.9909	1.3508		0.6615	0.0614	0.6302	0.0838
2.9996	3.4414		0.6615	0.0529	0.6615	0.0833
2.5257	1.5286		0.6771	0.0445	0.6667	0.0735
2.3295	3.4228		0.6875	0.0549	0.6927	0.0614
5.7112	3.0821		0.724	0.0497	0.6771	0.0767
3.0184	2.8982		0.7292	0.0551	0.6615	0.0634
2.9714	3.51		0.7708	0.0497	0.651	0.0497
3.5649	1.3085		0.8021	0.0653	0.6354	0.0614
4.3077	1.9124		0.8073	0.0601	0.6458	0.0573
			0.8229	0.0767	0.625	0.0469
			0.8021	0.0729	0.651	0.0445
			0.8021	0.0497	0.6458	0.0573
			0.7865	0.0454	0.6458	0.0735
			0.7396	0.0342	0.6458	0.0751
			0.7135	0.0365	0.651	0.0819
			0.6927	0.0227	0.6667	0.0908
			0.6688	0.0128	0.6021	0.0905
			0.6507	0.0788	0.5274	0.0799
			0.4913	0.0271	0.5312	0.0802
			0.4705	0.0772	0.6056	0.0249
			0.5531	0.0369	0.4962	0.0472
